# Supplementary material for: Metabolic Engineering of Pichia pastoris for the Production of Triacetic Acid Lactone
Source: J Fungi (Basel). 2023 Apr 20;9(4):494. doi: 10.3390/jof9040494 (PMC10145311; doi:10.3390/jof9040494)
Supplement: Supplementary file 1 [file jof-09-00494-s001.zip]

Archive with 1 entries (1 files):
- jof-2269706-supplementary.pdf
